# Supplementary material for: A Fraction of CD8+ T Cells from Colorectal Liver Metastases Preferentially Repopulate Autologous Patient-Derived Xenograft Tumors as Tissue-Resident Memory T Cells
Source: Cancers (Basel). 2022 Jun 10;14(12):2882. doi: 10.3390/cancers14122882 (PMC9221137; doi:10.3390/cancers14122882)
Supplement: Supplementary file 1 [file cancers-14-02882-s001.zip]

Archive with 1 entries (1 files):
- cancers-1729421-supplementary.pdf
